# Supplementary material for: Human coronavirus HKU1 recognition of the TMPRSS2 host receptor
Source: Cell. Author manuscript; Available in PMC 2026 Jan 29. (PMC12854727; doi:10.1016/j.cell.2024.06.006)
Supplement: Data S1 — Human TMPRSS2 SNPs at the HKU1 RBD-interacting site present in the GnomADv4 database. [file NIHMS2094799-supplement-Data_S1.xlsx]

## Sheet: Sheet1
TMPRSS2 SNP information
chrom	pos	rs	ref	alt	AN	AF	AF afr	AN afr	AF amr	AN amr	AF asj	AN asj	AF eas	AN eas	AF fin	AN fin	AF mid	AN mid	AF nfe	AN nfe	AF sas	AN sas	vep O15393 related.functional consequence	pdb 7MEQ residue num	pdb 7MEQ residue	uniprot O15393 residue num	uniprot O15393 residue	codon nt num	alpha missense.uniprot id	alpha missense.transcript id	alpha missense.protein variant	alpha missense.am pathogenicity	alpha missense.am class
chr21	41467792	rs368268847	C	A	1461888	2.05214e-06	8.96057e-05	33480	0	44724	0	26136	0	39700	0	53420	0	5768	0	1112010	0	86254	missense_variant	361	R	470	R	2	O15393	ENST00000458356.6	R470I	0.7591	likely_pathogenic
chr21	41467793		T	C	833110	7.20193e-06	0	15786	0	984	0	5152	0	3630	0	276	0	1620	7.87501e-06	761904	0	16460	missense_variant	361	R	470	R	1	O15393	ENST00000458356.6	R470G	0.8014	likely_pathogenic
chr21	41467794	rs747307456	G	A	628780	4.77114e-06	0	17692	0	43740	0	20984	0	36070	0	53144	0	4148	8.56883e-06	350106	0	69798	synonymous_variant	360	Y	469	Y	3
chr21	41467798		G	T	628784	3.18074e-06	0	17694	0	43740	0	20984	0	36070	0	53144	0	4148	0	350108	2.86541e-05	69798	missense_variant	359	A	468	A	2	O15393	ENST00000458356.6	A468D	0.2681	likely_benign
chr21	41467799		C	G	628784	1.59037e-06	0	17694	0	43740	0	20984	0	36070	0	53144	0	4148	2.85626e-06	350108	0	69798	missense_variant	359	A	468	A	1	O15393	ENST00000458356.6	A468P	0.0901	likely_benign
chr21	41467813	rs2146419758	G	A	1461890	2.05214e-06	0	33480	0	44724	0	26136	0	39700	0	53418	0.000520111	5768	0	1112010	0	86258	missense_variant	354	S	463	S	2	O15393	ENST00000458356.6	S463F	0.2897	likely_benign
chr21	41467813	rs2146419758	G	C	1461890	6.840459718659986e-7	0	33480	0	44724	0	26136	0	39700	0	53418	0	5768	8.992719813250005e-7	1112010	0	86258	missense_variant	354	S	463	S	2	O15393	ENST00000458356.6	S463C	0.613	likely_pathogenic
chr21	41467815	rs141396628	A	T	628782	3.18075e-06	0.000113033	17694	0	43740	0	20984	0	36070	0	53144	0	4148	0	350108	0	69798	synonymous_variant	353	G	462	G	3
chr21	41467816	rs936556491	C	T	1461890	3.42023e-06	0	33480	0	44724	0	26136	0	39700	0	53420	0	5768	1.79855e-06	1112008	0	86258	missense_variant	353	G	462	G	2	O15393	ENST00000458356.6	G462D	0.9814	likely_pathogenic
chr21	41467820		A	G	833110	1.20032e-06	0	15786	0	984	0	5152	0	3630	0	276	0	1620	1.3125e-06	761904	0	16460	missense_variant	352	W	461	W	1	O15393	ENST00000458356.6	W461R	0.9964	likely_pathogenic
chr21	41468411	rs148988435	G	A	1461832	3.14674e-05	0	33480	0	44722	0	26136	0.000755706	39698	0	53394	0	5764	8.99289e-06	1111990	3.47802e-05	86256	synonymous_variant	324	N	433	N	3
chr21	41468412	rs1413509373	T	C	628716	1.59054e-06	0	17692	0	43740	0	20984	2.77239e-05	36070	0	53114	0	4146	0	350080	0	69796	missense_variant	324	N	433	N	2	O15393	ENST00000458356.6	N433S	0.0622	likely_benign
chr21	41468420		C	A	628734	1.5905e-06	0	17692	0	43738	0	20984	0	36070	0	53124	0	4144	2.85639e-06	350092	0	69796	synonymous_variant	321	L	430	L	3
chr21	41468420	rs1335934910	C	G	628734	1.5905e-06	0	17692	2.28634e-05	43738	0	20984	0	36070	0	53124	0	4144	0	350092	0	69796	synonymous_variant	321	L	430	L	3
chr21	41468422	rs759389629	G	A	628734	6.36199e-06	0	17694	9.14495e-05	43740	0	20984	0	36070	0	53126	0	4146	0	350086	0	69794	synonymous_variant	321	L	430	L	1
chr21	41468454	rs943194436	A	C	628756	1.59044e-06	5.65163e-05	17694	0	43740	0	20984	0	36070	0	53122	0	4146	0	350104	0	69798	missense_variant	310	L	419	L	2	O15393	ENST00000458356.6	L419R	0.0954	likely_benign
chr21	41468455	rs750691473	G	A	628760	3.18086e-06	0	17694	0	43740	0	20984	0	36070	0	53124	0	4146	5.71256e-06	350106	0	69798	synonymous_variant	310	L	419	L	1
chr21	41468463	rs1462199231	T	C	1461868	3.42028e-06	0	33480	2.23594e-05	44724	0	26136	0	39700	0	53398	0	5766	3.59709e-06	1112010	0	86258	missense_variant	307	Y	416	Y	2	O15393	ENST00000458356.6	Y416C	0.9298	likely_pathogenic
chr21	41468464		A	G	628760	1.59043e-06	0	17694	0	43740	0	20984	0	36070	0	53122	0	4148	0	350106	0	69798	missense_variant	307	Y	416	Y	1	O15393	ENST00000458356.6	Y416H	0.9335	likely_pathogenic
chr21	41468465	rs1442497600	G	T	1461866	1.29971e-05	0	33480	0	44724	0	26136	0	39700	0	53398	0	5768	1.70862e-05	1112006	0	86258	synonymous_variant	306	V	415	V	3
chr21	41468466		A	G	628764	1.59042e-06	0	17694	0	43740	0	20984	0	36070	0	53126	0	4148	2.85628e-06	350106	0	69798	missense_variant	306	V	415	V	2	O15393	ENST00000458356.6	V415A	0.4287	ambiguous
chr21	41468467		C	A	1461872	6.84053986788058e-7	0	33480	0	44724	0	26136	0	39700	0	53400	0	5768	8.992719813250005e-7	1112010	0	86258	missense_variant	306	V	415	V	1	O15393	ENST00000458356.6	V415F	0.2217	likely_benign
chr21	41468467	rs148125094	C	T	1461872	0.0011369	0.00020908	33480	0.00033539	44724	0.000114784	26136	2.51889e-05	39700	0.00149813	53400	0.00017337	5768	0.00130934	1112010	0.000718774	86258	missense_variant	306	V	415	V	1	O15393	ENST00000458356.6	V415I	0.0848	likely_benign
chr21	41468468	rs1377904454	A	G	833108	4.8013e-06	0	15786	0	984	0	5152	0	3630	0	276	0	1620	5.25002e-06	761902	0	16460	synonymous_variant	305	Y	414	Y	3
chr21	41468471	rs893472530	T	C	1461864	8.2087e-06	0	33480	0	44724	0	26136	0	39700	0	53398	0.000173491	5764	9.89202e-06	1112008	0	86258	synonymous_variant	304	R	413	R	3
chr21	41468473		T	C	628762	1.59043e-06	0	17694	0	43740	0	20984	0	36070	0	53124	0	4148	0	350106	1.43271e-05	69798	missense_variant	304	R	413	R	1	O15393	ENST00000458356.6	R413G	0.1411	likely_benign
chr21	41468475	rs1433342428	C	T	1461864	4.10435e-06	0	33480	0	44724	0	26136	0	39700	0	53398	0	5766	4.49638e-06	1112006	0	86258	missense_variant	303	S	412	S	2	O15393	ENST00000458356.6	S412N	0.109	likely_benign
chr21	41468476	rs749796459	T	C	1461866	2.05217e-06	8.96057e-05	33480	0	44724	0	26136	0	39700	0	53400	0	5768	0	1112004	0	86258	missense_variant	303	S	412	S	1	O15393	ENST00000458356.6	S412G	0.1016	likely_benign
chr21	41468484		C	G	628756	1.59044e-06	0	17694	0	43740	0	20984	0	36070	0	53120	0	4148	0	350104	1.43271e-05	69798	missense_variant	300	R	409	R	2	O15393	ENST00000458356.6	R409T	0.074	likely_benign
chr21	41471855	rs762273228	C	G	1460930	2.73798e-06	0	33476	0	44700	0	26120	0	39688	0	53096	0	5764	8.99683016086783e-7	1111502	3.47915e-05	86228	missense_variant	233	K	342	K	3	O15393	ENST00000458356.6	K342N	0.8508	likely_pathogenic
chr21	41471856		T	C	1460966	2.05344e-06	0	33476	0	44706	0	26122	0	39688	0	53102	0	5764	2.69901e-06	1111520	0	86230	missense_variant	233	K	342	K	2	O15393	ENST00000458356.6	K342R	0.1827	likely_benign
chr21	41471857		T	C	1460972	2.7379e-06	0	33476	0	44702	0	26124	0	39690	1.88324e-05	53100	0	5764	2.699e-06	1111524	0	86232	missense_variant	233	K	342	K	1	O15393	ENST00000458356.6	K342E	0.7702	likely_pathogenic
chr21	41471857		T	G	1460972	2.05343e-06	0	33476	0	44702	0	26124	0	39690	0	53100	0	5764	2.699e-06	1111524	0	86232	missense_variant	233	K	342	K	1	O15393	ENST00000458356.6	K342Q	0.567	likely_pathogenic
chr21	41471860		T	A	833108	1.20032e-06	0	15786	0	984	0	5152	0	3630	0	276	0	1620	1.3125e-06	761902	0	16460	missense_variant	232	T	341	T	1	O15393	ENST00000458356.6	T341S	0.1165	likely_benign
chr21	41471861		C	G	1461278	6.843320079497062e-7	0	33478	0	44714	0	26132	0	39696	0	53102	0	5766	8.994650215754518e-7	1111772	0	86244	missense_variant	231	K	340	K	3	O15393	ENST00000458356.6	K340N	0.1697	likely_benign
chr21	41471863	rs2091136207	T	C	1461314	4.10589e-06	0	33480	0	44720	0	26130	0	39698	0	53098	0	5766	5.39664e-06	1111802	0	86250	missense_variant	231	K	340	K	1	O15393	ENST00000458356.6	K340E	0.0971	likely_benign
