# Supplementary material for: Human coronavirus HKU1 recognition of the TMPRSS2 host receptor
Source: Cell. Author manuscript; Available in PMC 2026 Jan 29. (PMC12854727; doi:10.1016/j.cell.2024.06.006)
Supplement: Data S2 — Human TMPRSS2 SNPs at the HKU1 RBD-interacting site present in the Regeneron Million Exome Variant database. [file NIHMS2094799-supplement-Data_S2.xlsx]

## Sheet: Sheet1
TMPRSS2 SNP information
chrom	pos	ref	alt	rsID	Consequence	Annotations	AAF	uniprot O15393 residue num	uniprot O15393 residue	codon nt num	alpha missense.protein variant	alpha missense.am pathogenicity	alpha missense.am class
chr21	41467792	C	T		p.Arg470Lys	missense	6.082880462882871e-7	470	R	2	R470K	0.1474	likely_benign
chr21	41467792	C	A	rs368268847	p.Arg470Ile	missense	3.04144e-06	470	R	2	R470I	0.7591	likely_pathogenic
chr21	41467793	T	C		p.Arg470Gly	missense	6.08288e-06	470	R	1	R470G	0.8014	likely_pathogenic
chr21	41467794	G	A	rs747307456	p.Tyr469=	synonymous	6.082895263492774e-7	469	Y	3
chr21	41467796	A	G		p.Tyr469His	missense	6.082880462882871e-7	469	Y	1	Y469H	0.1242	likely_benign
chr21	41467797	A	G		p.Ala468=	synonymous	6.082880462882871e-7	468	A	3
chr21	41467797	A	C	rs1215106448	p.Ala468=	synonymous	6.082880462882871e-7	468	A	3
chr21	41467798	G	A		p.Ala468Val	missense	6.082880462882871e-7	468	A	2	A468V	0.1164	likely_benign
chr21	41467799	C	G		p.Ala468Pro	missense	1.82486e-06	468	A	1	A468P	0.0901	likely_benign
chr21	41467799	C	T		p.Ala468Thr	missense	6.082880462882871e-7	468	A	1	A468T	0.114	likely_benign
chr21	41467813	G	A		p.Ser463Phe	missense	1.21658e-06	463	S	2	S463F	0.2897	likely_benign
chr21	41467815	A	T	rs141396628	p.Gly462=	synonymous	1.82487e-06	462	G	3
chr21	41467816	C	T	rs936556491	p.Gly462Asp	missense	7.90777e-06	462	G	2	G462D	0.9814	likely_pathogenic
chr21	41467817	C	G		p.Gly462Arg	missense	1.21658e-06	462	G	1	G462R	0.99	likely_pathogenic
chr21	41467820	A	G		p.Trp461Arg	missense	6.082932265332639e-7	461	W	1	W461R	0.9964	likely_pathogenic
chr21	41468411	G	A	rs148988435	p.Asn433=	synonymous	1.52072e-05	433	N	3
chr21	41468412	T	C	rs1413509373	p.Asn433Ser	missense	6.08288786317882e-7	433	N	2	N433S	0.0622	likely_benign
chr21	41468420	C	G	rs1335934910	p.Leu430=	synonymous	3.04144e-06	430	L	3
chr21	41468422	G	A	rs759389629	p.Leu430=	synonymous	1.82486e-06	430	L	1
chr21	41468454	A	C	rs943194436	p.Leu419Arg	missense	6.082880462882871e-7	419	L	2	L419R	0.0954	likely_benign
chr21	41468460	T	C	rs756502093	p.Asp417Gly	missense	6.08288786317882e-7	417	D	2	D417G	0.1055	likely_benign
chr21	41468463	T	G		p.Tyr416Ser	missense	6.082880462882871e-7	416	Y	2	Y416S	0.9172	likely_pathogenic
chr21	41468463	T	C	rs1462199231	p.Tyr416Cys	missense	3.04144e-06	416	Y	2	Y416C	0.9298	likely_pathogenic
chr21	41468465	G	T	rs1442497600	p.Val415=	synonymous	9.12432e-06	415	V	3
chr21	41468467	C	A		p.Val415Phe	missense	6.082880462882871e-7	415	V	1	V415F	0.2217	likely_benign
chr21	41468467	C	T	rs148125094	p.Val415Ile	missense	0.00100124	415	V	1	V415I	0.0848	likely_benign
chr21	41468468	A	G	rs1377904454	p.Tyr414=	synonymous	2.43316e-06	414	Y	3
chr21	41468468	A	T		p.Tyr414Ter	stop_gained	6.08288786317882e-7	414	Y	3
chr21	41468471	T	C	rs893472530	p.Arg413=	synonymous	1.03409e-05	413	R	3
chr21	41468474	G	A		p.Ser412=	synonymous	6.082910064174701e-7	412	S	3
chr21	41468475	C	T	rs1433342428	p.Ser412Asn	missense	3.64973e-06	412	S	2	S412N	0.109	likely_benign
chr21	41468476	T	C	rs749796459	p.Ser412Gly	missense	1.21658e-06	412	S	1	S412G	0.1016	likely_benign
chr21	41468484	C	T	rs2091103260	p.Arg409Lys	missense	6.08288786317882e-7	409	R	2	R409K	0.0625	likely_benign
chr21	41468484	C	G		p.Arg409Thr	missense	2.43316e-06	409	R	2	R409T	0.074	likely_benign
chr21	41471855	C	G	rs762273228	p.Lys342Asn	missense	1.21658e-06	342	K	3	K342N	0.8508	likely_pathogenic
chr21	41471856	T	C		p.Lys342Arg	missense	1.21659e-06	342	K	2	K342R	0.1827	likely_benign
chr21	41471860	T	A		p.Thr341Ser	missense	6.082880462882871e-7	341	T	1	T341S	0.1165	likely_benign
chr21	41471861	C	G		p.Lys340Asn	missense	6.08288786317882e-7	340	K	3	K340N	0.1697	likely_benign
chr21	41471862	T	C		p.Lys340Arg	missense	6.082895263492774e-7	340	K	2	K340R	0.0774	likely_benign
chr21	41471863	T	C	rs2091136207	p.Lys340Glu	missense	7.90775e-06	340	K	1	K340E	0.0971	likely_benign
